# Supplementary material for: Plant-Derived Agents and Systemic Sclerosis: A Systematic Review of Therapeutic Potential and Molecular Mechanisms
Source: Curr Issues Mol Biol. 2026 Jan 18;48(1):97. doi: 10.3390/cimb48010097 (PMC12840015; doi:10.3390/cimb48010097)
Supplement: Supplementary file 1 [file cimb-48-00097-s001.zip]

Archive with 3 entries (3 files):
- PRISMA_2020_checklist.pdf
- Supplementary materials_C2.pdf
- Supplementary table S5.xlsx
