# Supplementary material for: Plant-Derived Agents and Systemic Sclerosis: A Systematic Review of Therapeutic Potential and Molecular Mechanisms
Source: Curr Issues Mol Biol. 2026 Jan 18;48(1):97. doi: 10.3390/cimb48010097 (PMC12840015; doi:10.3390/cimb48010097)
Supplement: Supplementary file 1 [file cimb-48-00097-s001.zip › Supplementary table S5.xlsx]

## Sheet: Sheet1
	MMP-1	TIMP-1	procollagen α1 (I)	procollagen α1 (III)	collagen α1 (III)	collagen α1 (I)	collagen α2 (I)	prolyl hyrdroxylases	lysyl hyrdroxylases	342COL-Luc	161COL-Luc	SBE4-Luc	LOXL2	Fibronectin	PAI-1	CTGF	αSMA	FSP-1	Vimentin	E-cadherin	N-cadherin	CD31	ICAM-1	VCAM-1	E-selectin	pNF-kB	NF-kB p65	p-IKKβ	IL-17A	IL-1β	IL-4	IL-6	IL-13	TNF-α	TGF-β	anti-DNA-topoisomerase 1 antibodies	RORγt	YB-1	caspase-3	Smad/p-Smad	TGIF	INFγ	SIRT-1	ET-1	GSH	H2O2	ROS	Cu-Zn SOD	MPO
Halofunginone
Crocetin
Tanshinone IIA
Resveratrol
Magnesium lithospermate
Dipropyltetrasulfide
Geniposide
Abscisic acid
Kaempferol
Celastrol
Epigallocatechin-3-gallate
Dihydromyricetin
Curcumin
Ursolic acid
Verbascoside
Isoverbascoside
Nimbolide
Withaferin A
Astragalus polysaccharides
HSc025
Madecassoside
Asiaticoside
Proamthocyanidin
5-(tert-Butyl)-N-(1-hydroxy-2-methylpropan-2-yl)-1-(5- (trifluoromethyl)pyridin-2-yl)-1H-pyrazole-3-carboxamide
	green - evidence based molecular target
	orange - evidence based genetic expression modifying effect
	blue- evidence based modifying of level
[truncated: 19 more columns]
